# Supplementary material for: Neurologic Disease after Yellow Fever Vaccination, São Paulo, Brazil, 2017–2018
Source: Emerg Infect Dis. 2021 Jun;27(6):1577–87. doi: 10.3201/eid2706.204170 (PMC8153874; doi:10.3201/eid2706.204170)
Supplement: Appendix 3 — Detailed information on individual cases of yellow fever vaccine–associated neurologic disease, São Paulo, Brazil, 2017–2018. [file 20-4170-Techapp-s3.xlsx]

## Sheet: Case List
Article DOI: https://doi.org/10.3201/eid2706.204170
Neurologic Disease after Yellow Fever Vaccination, São Paulo, Brazil, 2017–2018
Case	Sex	Age	race	vac_date	first_dose	Fractioned	other_vac	Symp_onset	vaccine_symptom_interval	Fever	Vomiting	Nausea	Headache	Diarhea	Encephalopathy	Psychosis	Seizures	Eye_hyperemia	orbital_pain	exantema	irritability	diaphoresis	Astenia	Mialgia	dry_mouth	unbalance	vertigo	sensory_abnormalities	hemiparesis	quadriparesis	paraparesis	visual_loss	cranial_neuropathy	sphincter_dysfunction	neurologic_examination_and_history	hospital_admited	length_of_hospital_stay	outcome	underlying_conditions	CSF_cells	CSF_neutrophils	CSF_linf	CSF_red_blood_cells	CSF_protein	CSF_glucose	Other_CSF_PCR	MRI_findings	EEG_findings	EMG_findings
27	M	52	Brown	2018-03-03		1		2018-03-08	5	0	0	0	0	0	0	0	0	0	0	0	0	0	0	0	0	1	0	0	0	0	0	0	0	0	Ataxia	1	2	1	Miastenia Gravis	2	19	79	1840	41	71		high T2 and FLAIR signal in dorsal pons and middle cerebral peduncles suggestive of demyelination
40	F	22	White	2019-04-06	1	0		2019-04-21	15	1	0	0	0	0	1	0	0	0	0	0	0	0	1	0	0	0	0	1	0	0	1	0	0	1	paraparesis, T4 sensory level	1	7	1		7	20	80	131	81	54		confluent white matter abnormalities, longitudinally extensive cervical myelitis
2	F	49	White	2018-01-22	1	0		2018-02-21	30	1	1	0	1	0	0	0	0	0	0	0	0	0	0	0	0	0	0	0	0	0	0	0	0	0	nuchal rigity	1	1	1		57	20	71	2	52	54
3	M	12	White	2018-01-16	1	0		2018-02-02	17	1	0	0	1	0	0	0	0	0	0	0	0	0	0	1	0	0	0	0	0	0	0	0	0	0	Normal	1	3	1		63	3	89	6	33	53
4	M	58	White	2018-01-13	1	0		2018-01-28	15	1	0	0	1	0	0	0	0	0	0	0	0	0	1	1	0	1	1	0	0	0	0	0	0	0	Gait ataxia	1	2	1	Bronchitis	73	17	70	3	48	63		Normal
5	F	34	Parda	2018-01-25	1	1		2018-02-12	18	1	1	0	1	0	0	0	0	1	1	0	0	0	0	1	0	0	0	0	0	0	0	0	0	0	Normal	1	1	1	Diabetes	173	4	93	0	88	116
6	M	31	White	2018-01-19		0		2018-01-22	3	1	0	0	1	0	0	0	0	0	0	0	0	0	0	1	0	0	0	0	0	0	0	0	0	0	nuchal rigity	1	1	1	asthma	210	55	20		55	70
10	M	74	White	2018-01-24	1	0		2018-01-29	5	0	1	1	1	0	0	0	0	0	1	0	0	1	0	1	0	0	0	0	0	0	0	0	0	0	Normal	1	3	1		80	9	73	117	73	49
11	M	28	White	2017-09-28		0		2017-10-05	7	1	0	0	1	0	0	0	0	0	0	0	0	0	0	0	0	0	1	1	1	0	0	0	0	0	Normal	0	0	1	Ulcerative cholitis	42	11	73		49	57
12	M	28	Yellow	2018-01-20	1	0		2018-01-25	5	1	0	0	1	0	0	0	0	0	0	0	0	0	0	1	0	0	1	0	0	0	0	0	0	0	Normal	1	4	1		58	5	82	90	63	60			Normal
13	F	17	White	2018-01-15	1	0		2018-02-03	19	1	1	1	1	0	0	0	0	0	0	0	0	0	0	0	0	0	0	0	0	0	0	0	0	0	Normal	1	2	1		60	1	91	1	37	65
14	M	44	White	2018-01-08	1	0		2018-01-25	17	1	1	1	1	0	0	0	0	0	0	0	0	0	0	1	0	0	1	0	0	0	0	0	0	0	Normal	1	1	1		245	2	92	12	101	50
15	F	52	White	2017-10-27		0		2017-11-05	9	1	0	0	1	0	0	0	0	0	1	0	0	0	0	0	0	0	0	0	0	0	0	0	0	0	Normal	1	144	0	giant intracranial aneurysms	3080	68	15	0	163	41
16	M	66	White	2018-01-08		0		2018-01-16	8	1	0	0	1	1	0	0	0	0	0	0	0	1	1	1	1	0	1	0	0	0	0	0	0	0	Normal	1	9	1	hypertension	47	3	62	52	70	35
17	M	11	White	2018-01-16		0		2018-02-02	17	1	1	1	1	0	0	0	0	0	0	0	0	0	0	0	0	0	0	0	0	0	0	0	0	0	Normal	1	12	1		220	27	39	1	45	65
18	M	46	White	2018-01-22	1	0		2018-02-09	18	1	0	1	1	0	0	0	0	0	0	0	0	0	0	0	0	0	0	0	0	0	0	0	0	0	Normal	0	0	1	hypertension, cholitis	17	3	87	0	50	55
19	M	50	White	2018-01-10				2018-02-13	34	1	1	1	1	0	0	0	0	0	0	0	0	0	0	0	0	0	0	1	0	0	0	0	0	0	Normal	1	2	1		46	5	91	40	83	60
20	M	33	White	2018-01-10	1	0		2018-01-30	20	1	1	1	1	0	0	0	0	0	0	0	0	0	1	0	0	0	1	0	0	0	0	0	0	0	Normal	1	3	1		97	4	73	2	46	65		Normal
21	M	43	Black	2018-01-24	1	0		2018-02-08	15	1	0	0	1	0	0	0	0	0	0	0	0	0	0	0	0	0	0	0	0	0	0	0	0	0	Normal	1	2	1	reumatodi arthritis	193	24	66	2	53	53			Normal
22	F	17	Brown	2018-01-25	0	1		2018-02-05	11	1	1	1	1	0	0	0	0	0	0	0	0	0	0	0	0	0	0	0	0	0	0	0	0	0	Normal	1	2	1		265	32	53	75	88	40
47	M	38	Brown	2018-04-20	1	1		2018-05-10	20	1	1	1	1	1	0	0	0	1	0	1	0	0	0	1	0	0	1	0	0	0	0	0	0	0	Normal	0	0	1		49	0	90	0	48	60
26	M	26	White	2017-09-21	1	0		2017-10-29	38	1	1	0	1	0	0	0	0	0	0	0	0	1	0	0	0	0	0	0	0	0	0	0	1	0	CN VI palsy	1	6	1	Chron's disease. Infliximab use	57	10	66	4	49	68		Normal	disorganized background, increased theta activity
30	F	13	White	2018-03-03	1	1		2018-03-26	23	1	0	0	1	0	0	0	0	0	0	0	0	0	0	0	0	0	0	0	0	0	0	0	0	0	Normal	1	14	1		205	10	84	2	67	60		Normal	disorganized background, increased theta and delta activity
36	F	40	White	2018-02-05	1	0		2018-02-25	20	1	0	0	1	0	0	0	0	0	0	0	0	1	0	1	0	0	0	0	0	0	0	0	0	0	nuchal rigity	1	4	1		80	26	65	1	54	52		leptomeninegeal enhancement
44	M	46	Black	2018-01-23		0		2018-01-28	5	0	1	0	1	0	0	0	0	0	0	0	0	0	0	1	0	0	0	0	0	0	0	1	0	0	choroiditis	1	5	1		33	10	78	2	54	62
48	M	1	White	2018-04-04				2018-04-11	7	1	1	1	1	0	0	0	0	0	0	0	1	0	0	0	0	0	0	0	0	0	0	0	0	0	Normal	1	8	1	infant	230	28	70	12	35	64
1	F	19	White	2018-01-12	1	0		2018-01-16	4	1	1	0	1	0	1	0	1	0	0	0	0	0	0	1	0	0	0	0	0	0	0	0	0	0	Focal motor and generalized seizures, systemic hemorhage, renal failure, brain edema, death	1	14	0		14	1	95	1	61	122
9	M	34	White	2018-03-29	1	1		2018-04-07	9	1	1	0	1	0	1	0	0	0	0	0	0	0	0	0	0	0	0	0	0	0	0	0	0	0	confusion, disorientation	0	0	1		198	4	88	2	71	48
28	M	59	White	2018-01-09	1	0		2018-01-25	16	0	0	0	0	0	1	0	0	0	0	0	1	0	0	0	0	0	0	0	0	0	0	0	0	0	confusion, agitation	1	12	1	Hypertension, diabetes	12	0	69	1	63	64		Mild leptomeningeal enhancement	disorganized background and acute irregular waves
29	F	42	Black	2018-02-06	1	1		2018-02-10	1	1	1	0	0	1	1	1	1	0	0	0	1	0	0	0	0	0	0	0	0	0	0	0	0	0	nuchal rigity	1	54	1		15	0	96	1	28	107		Normal	disorganized background
31	F	38	White	2018-01-10	1	0		2018-02-02	23	1	1	1	1	1	1	1	1	0	0	0	1	0	0	0	0	1	1	0	0	0	0	0	0	0	opsoclonus, myoclonus, ataxia	1	286	1		60	11	73	3040	50	78		Normal	disorganized background
32	F	58	White	2017-11-12	1	0		2017-11-14	2	0	0	0	1	0	1	0	0	0	0	0	1	0	0	0	0	0	0	0	0	0	0	0	0	0	confusion	1	12	1		80	6	82	9	59	61		Normal	disorganized background, increased theta and delta activity
33	M	81	White	2018-02-01		1		2018-02-06	5	1	0	0	0	0	1	0	0	0	0	0	1	0	0	1	0	0	0	0	0	0	0	0	0	0	confusion	1	29	1		45	6	49	135	102	48		Normal	disorganized background, increased theta and delta activity
35	F	14	White	2018-01-15	1	0		2018-02-05	21	1	0	0	1	1	1	1	1	0	0	0	1	0	0	0	0	0	0	0	0	0	0	0	0	0	confusion	1	21	1		5	2	91	1146	45	68		Normal	disorganized background, increased theta activity
43	F	67	White	2018-01-22	1	0		2018-01-25	3	1	0	0	1	0	1	0	0	0	0	1	0	0	0	1	0	1	1	0	0	0	0	0	0	0	generalized lymph node swelling, ataxia, confusion, hepatomegaly	1		1	autoimmune disease, heart disease	4	0	89	52	52	50
34	F	16	Brown	2018-02-03	1	1		2018-02-13	10	1	0	0	0	0	1	0	1	0	0	0	0	0	0	0	0	0	0	0	0	0	0	0	0	0	confusion	1	13	1	cerebral arterio-venous malformation and epilepsy. Recent neurosurgery	773	16	61	0	130	49	culture=stenotrophomonas maltophilia, neuro9-negative	radionecrosis, old arteriovenous malformation. No acute changes	disorganized background, increased theta and delta activity
45	F	19	Brown	2017-10-23				2017-11-08	16	1	1	1	1	1	0	0	0	0	0	0	0	0	0	1	0	0	0	0	0	0	0	0	0	0	Normal	0	0	1		99	4	93	86	41	51
46	F	18	Brown	2018-02-09				2018-03-09	28	1	1	1	1	1	0	0	0	1	0	0	0	0	0	0	0	0	0	1	1	0	0	0	0	0	hemiparesis	0	0	1	multiple sclerosis	7	2	93	6	23	51		Multiple sclerosis
42	M	42	Black	2018-01-09		0		2018-01-14	5	0	0	0	0	0	0	0	0	0	0	0	0	0	0	0	0	0	0	0	0	1	0	0	0	0	quadriparesis	1	16	1		35	80	16	180000	343	61	negative urine ZikV-PCR			severe motor axonal neuropathy in four limbs without sensory abnormalities. Meets AMAN criteria
41	F	54	White	2017-03-16	1	0		2017-04-01	16	1	0	0	0	0	0	0	0	0	0	0	0	0	0	1	0	0	0	0	0	0	0	0	0	0	Normal	0	0	1
49	M	65	White	2017-12-20	1	0		2017-12-24	4	1	0	0	1	0	0	0	0	0	0	1	0	0	0	0	0	0	1	0	0	0	0	0	0	0	Normal	0	0	1
50	M	46	White	2017-10-27	1	0	dT e HepB	2017-11-16	20	1	0	0	1	0	0	0	0	0	0	0	0	0	0	0	0	0	0	0	0	0	0	0	0	0	Normal	0	0	1
37	M	59	White	2018-02-03		0		2018-03-06	31	0	0	0	0	0	0	0	0	0	0	0	0	0	0	0	0	1	0	0	0	1	0	0	0	0	quadriparesis, areflexia, ataxia	1	4	1		32				66			Normal
38	F	43	White	2018-01-18	1	0		2018-02-01	14	0	0	0	0	0	0	0	0	0	0	0	0	0	0	0	0	0	0	0	0	1	0	0	1	0	paraparesis	1	8	1		0	13	71	355	53	50	neuro9-neg, ZikV-PCR(serum) neg	facial nerve enhancement		Axonal motor polineuropathy (AMAN)
39	M	73	Black	2017-11-19	1	0		2017-12-05	16	0	1	0	0	1	0	0	0	0	0	0	0	0	1	0	0	0	0	1	0	1	0	0	1	0	quadriparesis, disfonia	1	10	1	trigeminal neuralgia	1	34	32	249	31	71
7	F	41	White	2017-12-13	1	0		2018-01-05	23	0	0	0	0	0	0	0	0	0	0	0	0	0	0	0	0	0	0	1	0	1	0	0	0	1	quadriparesis, sensory level, muscle atropahy	1	62	1		0			1	32	78	neuro9-neg	T2 Signal abnormalities in C3-T1 (longitudinally extensive)
23	F	25	Brown	2018-03-07	0	1		2018-03-07	0	0	0	0	0	0	0	0	0	0	0	0	0	0	1	0	0	1	0	1	0	1	0	0	0	1	Quadriparesis, sensory abnormalities	1	6	1		2	16	75	52	23	66		Focal, partial myelitis C4-C5
24	M	50	White	2018-02-24	1	0		2018-03-09	13	0	0	0	0	0	1	0	0	0	0	0	0	0	0	0	0	1	0	0	0	0	0	0	0	1	mild ataxia	1	5	1	pulmonary hypertension, atrial fibrilation	1	1	73	0	51	62		Normal
25	M	25	Black	2017-11-02				2017-12-01	29	0	1	0	1	0	0	0	0	0	0	0	1	0	0	0	0	1	1	0	0	0	0	0	0	0	opsoclonus, myoclonus, ataxia	1	28	1		12	3	92	3	26	96		Normal	Normal
8	M	28	White	2018-01-11	1	0		2018-01-14	3	0	0	0	1	0	0	0	0	0	1	0	0	0	0	0	0	0	0	0	0	0	0	1	1	0	billateral optic neuropathy, billateral optc disc edema	1	11	1		2	2	80	0	46	52		Increased T2/FLAIR signal in both optic nerves, including orbital and canalicular parts, sparing the chiasma
[truncated: 14 more columns]

## Sheet: Legends
	Legends			Classification of cases - Brighton Collaboration's criteria
	Classification of cases - CDC criteria			Categories:
	Level 1 neurologic disease	1		Aseptic meningitis
	Level 2 neurotropic disease	A		Encephalitis
	Suspect neurotropic disease	A1		ADEM
	Probable neurotropic disease	A2		Guillain-barré
	Definite neurotropic disease	A3		Myelitis
	Level 2 autoimmune disease with peripheral nervous system involvement	B		unclassified
	Possible autoimmune disease with peripheral nervous system involvement	B1		Excluded
	Probable autoimmune disease with peripheral nervous system involvement	B2		Causality in aseptic meningitis
	Level 2 autoimmune disease with central nervous system involvement	C		Confirmed vaccine-related	1
	Possible autoimmune disease with central nervous system involvement	C1		Unkown cause	2
	Probable autoimmune disease with central nervous system involvement	C2
	Excluded - alternative diagnosis	E		WHO tool causality assessment
	Excluded - insuficient information	F		Consistent causal association	1
				Inconsistent causal association	0
				indetermined causal association	99
